# Supplementary material for: Floral traits influence pollen vectors’ choices in higher elevation communities in the Himalaya-Hengduan Mountains
Source: BMC Ecol. 2016 May 24;16:26. doi: 10.1186/s12898-016-0080-1 (PMC4879733; doi:10.1186/s12898-016-0080-1)
Supplement: Supplementary file 1 — 10.1186/s12898-016-0080-1 Raw data on plant specialization indices (pollen vector diversity and selectiveness), floral traits (flower shape, flower size, floral display, flowering duration and flower abundance) and pollen vector community composition (pollen vector richness and pollen vector density) at four communities on the Yulong Mountain, SW China. [file 12898_2016_80_MOESM1_ESM.xlsx]

## Sheet: Sheet1
Site	Census	Species	Pollen vector diversity	Selectiveness	Flower shape	Flower size	Floral display	Flowering duration	Flower abundance	Pollen vector richness	Pollen vector density
DYF	1	Anemone obtusiloba subsp. ovalifolia	1.33218	0.759103	Unspecialized	430.29	1	6	4	11	1.53257
DYF	1	Chesneya polystichoides	0.692908	1	Specialized	181.305	3.25	6	68	11	1.53257
DYF	1	Draba yunnanensis	0	0.681456	Specialized	767.694	2.75	6	0	11	1.53257
DYF	1	Euphorbia stracheyi	0.636514	0.725525	Unspecialized	99.781	4.08929	8	458	11	1.53257
DYF	1	Potentilla peduncularis	0	1	Unspecialized	236.684	1.47	10	0	11	1.53257
DYF	1	Stellera chamaejasme	0.693147	1	Specialized	1304.18	1.35	12	0	11	1.53257
DYF	2	Anemone obtusiloba subsp. ovalifolia	1.31078	0.292745	Unspecialized	430.29	1.25	6	5	7	3.57143
DYF	2	Draba yunnanensis	0.636514	0.544416	Specialized	852.993	3.11	6	0	7	3.57143
DYF	2	Gentiana sp1	0	0.355332	Specialized	4.05929	1.25	4	0	7	3.57143
DYF	2	Potentilla peduncularis	1.03972	0.340801	Unspecialized	236.684	1.25	10	15	7	3.57143
DYF	2	Stellera chamaejasme	0	1	Specialized	1173.76	1.33333	12	60	7	3.57143
DYF	3	Aletris pauciflora var. khasiana	0.867563	0.580274	Specialized	766.363	1	8	39	21	10.32
DYF	3	Draba yunnanensis	1.38629	0.539325	Specialized	852.993	3.45	6	0	21	10.32
DYF	3	Nardostachys jatamansi	0	0.447094	Specialized	139.193	2.4	10	12	21	10.32
DYF	3	Pedicularis integrifolia	0	0.0584113	Specialized	181.926	2.42311	6	0	21	10.32
DYF	3	Polygonum coriaceum	2.44311	0.265169	Unspecialized	663.15	1	12	33	21	10.32
DYF	3	Potentilla peduncularis	1.72347	0.400409	Unspecialized	236.684	1.33333	10	32	21	10.32
DYF	3	Potentilla sp1	0	0.561832	Unspecialized	61.4705	1.4	10	28	21	10.32
DYF	3	Stellera chamaejasme	1.54983	0.648952	Specialized	1304.18	1.56863	12	80	21	10.32
DYF	4	Adenophora coelestis	0	1	Specialized	1329.66	1	8	0	18	17.5168
DYF	4	Aletris pauciflora var. khasiana	1.88916	0.754233	Specialized	766.363	1	8	80	18	17.5168
DYF	4	Cyananthus macrocalys	0	0	Specialized	142.008	1	8	0	18	17.5168
DYF	4	Euphorbia stracheyi	0	0.410315	Unspecialized	99.781	8.94737	8	170	18	17.5168
DYF	4	Nardostachys jatamansi	0.86474	0.897677	Specialized	139.193	3.15385	10	41	18	17.5168
DYF	4	Polygonum coriaceum	1.67761	0.420664	Unspecialized	663.15	1.12195	12	46	18	17.5168
DYF	4	Potentilla peduncularis	0.562335	0.267507	Unspecialized	236.684	1.71429	10	12	18	17.5168
DYF	4	Potentilla saundersiana	0	0.00998647	Unspecialized	282.372	1	6	0	18	17.5168
DYF	4	Potentilla sp1	0	0.688457	Unspecialized	61.4705	1.49254	10	100	18	17.5168
DYF	4	Ranunculus yunnanensis	1.05307	0.465527	Unspecialized	162.168	1.01012	10	599	18	17.5168
DYF	5	Adenophora coelestis	1.52296	0.587625	Specialized	1477.4	1	8	4	18	18.1935
DYF	5	Hedysarum sikkinense	0	0.520375	Specialized	482.433	6.2	4	31	18	18.1935
DYF	5	Nardostachys jatamansi	0.9557	0.639504	Specialized	139.193	2.53333	10	38	18	18.1935
DYF	5	Polygonum coriaceum	1.92954	0.680305	Unspecialized	663.15	1.09091	12	24	18	18.1935
DYF	5	Potentilla peduncularis	0	0.0630789	Unspecialized	236.684	1.67	10	0	18	18.1935
DYF	5	Potentilla saundersiana	1.12693	0.496504	Unspecialized	282.372	1	6	1	18	18.1935
DYF	5	Potentilla sp1	0.562335	0.413714	Unspecialized	61.4705	1.50847	10	89	18	18.1935
DYF	5	Ranunculus yunnanensis	1.72982	0.453193	Unspecialized	162.168	1.11297	10	532	18	18.1935
DYF	5	Taraxacum eriopodum	0.37677	0.521947	Unspecialized	352.644	1	4	0	18	18.1935
DYF	6	Adenophora coelestis	0.950271	0.230413	Specialized	1477.4	1	8	9	11	18.3333
DYF	6	Anaphalis yunnanensis	1.56179	0.488774	Unspecialized	330.54	1	10	19	11	18.3333
DYF	6	Arenaria leptophylla	0.682908	0.226724	Unspecialized	113.134	1	6	0	11	18.3333
DYF	6	Arenaria membranisepala	0.689009	0.283724	Unspecialized	32.0532	6.33425	6	0	11	18.3333
DYF	6	Dolomiaea forrestii	0.500402	0.509333	Unspecialized	1165.86	2.45	4	0	11	18.3333
DYF	6	Halenia elliptica	0	0.657891	Specialized	162.852	1.25	10	5	11	18.3333
DYF	6	Nardostachys jatamansi	0.500402	0.509333	Specialized	139.193	4.33333	10	39	11	18.3333
DYF	6	Ranunculus yunnanensis	0.450561	0.327212	Unspecialized	162.168	1.24348	10	143	11	18.3333
DYF	6	Silene melanantha	0.627705	0.500951	Specialized	483.585	1	6	4	11	18.3333
DYF	7	Anaphalis yunnanensis	1.93796	0.518513	Unspecialized	330.54	1	10	14	16	12.9181
DYF	7	Arenaria leptophylla	1.83437	0.473035	Unspecialized	113.134	1	6	2	16	12.9181
DYF	7	Arenaria membranisepala	0.916465	0.482297	Unspecialized	32.0532	10.59	6	0	16	12.9181
DYF	7	Campanula crenulata	0.9557	0.376545	Specialized	1191.23	1.04	8	0	16	12.9181
DYF	7	Halenia elliptica	0.99987	0.534117	Specialized	162.852	2.81633	10	138	16	12.9181
DYF	7	Pedicularis lutescens	0	0.193496	Specialized	138.058	3.67	6	0	16	12.9181
DYF	7	Pterocephalus hookeri	0	0.353985	Specialized	563.592	1	6	0	16	12.9181
DYF	7	Ranunculus yunnanensis	0	0.249169	Unspecialized	162.168	1.54545	10	17	16	12.9181
DYF	7	Silene melanantha	0.636514	0.531832	Specialized	483.585	2.66667	6	16	16	12.9181
DYF	8	Anaphalis yunnanensis	1.54268	0.786761	Unspecialized	330.54	1	10	29	13	8.02632
DYF	8	Arenaria leptophylla	0.500402	0.846165	Unspecialized	113.134	1	6	0	13	8.02632
DYF	8	Arenaria membranisepala	1.16852	0.691555	Unspecialized	32.0532	1.65	6	0	13	8.02632
DYF	8	Campanula crenulata	0.639032	0.369323	Specialized	1191.23	1	8	21	13	8.02632
DYF	8	Halenia elliptica	0.636514	0.181297	Specialized	162.852	1.44595	10	107	13	8.02632
DYF	8	Pterocephalus hookeri	0.936888	0.512067	Specialized	626.213	1	6	0	13	8.02632
DYF	8	Ranunculus yunnanensis	0.693147	0.351785	Unspecialized	162.168	1	10	4	13	8.02632
DYF	8	Silene melanantha	0	0.306312	Specialized	483.585	1	6	2	13	8.02632
DYF	9	Anaphalis yunnanensis	0.655482	1	Unspecialized	330.54	1	10	12	5	4.35233
DYF	9	Halenia elliptica	0.500402	0.679297	Specialized	162.852	1.2963	10	35	5	4.35233
DYF	9	Pterocephalus hookeri	0.682908	0.526605	Specialized	626.213	1	6	0	5	4.35233
HLG	1	Caltha palustris	1.68437	0.467954	Unspecialized	355.083	1	8	1	46	7.70548
HLG	1	Fragaria sp1	2.70581	0.331459	Unspecialized	245.997	1	8	24	46	7.70548
HLG	1	Gentiana crassula	2.57651	0.503561	Specialized	6.68585	1.4053	14	371	46	7.70548
HLG	1	gentiana pubigera	2.26609	0.451387	Specialized	5.66676	1.46552	8	85	46	7.70548
HLG	1	Lotus corniculatus	0	1	Specialized	113.028	1.96	18	0	46	7.70548
HLG	1	Polygonum macrophyllum	0	0.670305	Unspecialized	899.52	1	10	0	46	7.70548
HLG	1	Ranunculus longicaulis var. nephelogenes	2.27221	0.382928	Unspecialized	236.03	1	12	6	46	7.70548
HLG	1	Sanguisorba filiformis	2.14809	0.508874	Unspecialized	148.019	1.25105	18	593	46	7.70548
HLG	2	Caltha palustris	2.20354	0.358027	Unspecialized	355.083	1	8	4	36	8.10191
HLG	2	Cardamine gracilis	0	0.438529	Specialized	69.3036	1.375	8	11	36	8.10191
HLG	2	Cerastium furcatum	1.77311	0.459101	Unspecialized	60.2849	1	12	3	36	8.10191
HLG	2	Fragaria sp1	0	0.8	Unspecialized	245.997	1	8	7	36	8.10191
HLG	2	Gentiana crassula	1.38629	0.423761	Specialized	6.68585	1	14	29	36	8.10191
HLG	2	gentiana pubigera	1.973	0.431219	Specialized	5.66676	1.625	8	13	36	8.10191
HLG	2	Lotus corniculatus	0	0.841494	Specialized	113.028	2.24	18	56	36	8.10191
HLG	2	Ophiopogon bodinieri	1.05492	0.620146	Unspecialized	137.775	2.2	4	0	36	8.10191
HLG	2	Polygonum macrophyllum	0	0.533629	Unspecialized	899.52	1	10	0	36	8.10191
HLG	2	Primula poissonii	0	1	Specialized	467.358	1.125	12	9	36	8.10191
HLG	2	Ranunculus longicaulis var. nephelogenes	1.63135	0.263865	Unspecialized	236.03	1	12	12	36	8.10191
HLG	2	Sanguisorba filiformis	2.01918	0.617366	Unspecialized	148.019	1.13107	18	699	36	8.10191
HLG	3	Caltha palustris	1.03791	0.375507	Unspecialized	355.083	2	8	4	28	9.26391
HLG	3	Cardamine gracilis	1.09861	0.111192	Specialized	69.3036	1.33333	8	12	28	9.26391
HLG	3	Cerastium furcatum	0.822265	0.244028	Unspecialized	60.2849	1.2	12	6	28	9.26391
HLG	3	Fragaria sp1	0.636514	0.117343	Unspecialized	245.997	1.03	8	0	28	9.26391
HLG	3	Lotus corniculatus	0.37677	0.651544	Specialized	113.028	1.85185	18	150	28	9.26391
HLG	3	Ophiopogon bodinieri	1.33218	0.565369	Unspecialized	137.775	2.45	4	0	28	9.26391
HLG	3	Polygonum macrophyllum	2.15085	0.888341	Unspecialized	999.467	1	10	26	28	9.26391
HLG	3	Primula poissonii	0	1	Specialized	467.358	3.2	12	288	28	9.26391
HLG	3	Prunella hispida	0	0.278729	Specialized	39.6008	3.33	12	0	28	9.26391
HLG	3	Ranunculus longicaulis var. nephelogenes	0	0.224492	Unspecialized	236.03	1	12	9	28	9.26391
HLG	3	Roscoea tibetica	0	0.435295	Specialized	104.872	1	4	2	28	9.26391
HLG	3	Sanguisorba filiformis	1.48322	0.308668	Unspecialized	148.019	1.11489	18	786	28	9.26391
HLG	3	Tibetia yunnanensis	0	0.362911	Specialized	38.0245	2.33	2	0	28	9.26391
HLG	4	Caltha palustris	0	1	Unspecialized	355.083	1.29	8	0	19	7.93103
HLG	4	Cerastium furcatum	0	0.415818	Unspecialized	60.2849	1.13	12	0	19	7.93103
HLG	4	Lotus corniculatus	0	0.461971	Specialized	113.028	1.89744	18	444	19	7.93103
HLG	4	Pedicularis cephalantha	0	0.0978991	Specialized	184.521	3.22345	14	6	19	7.93103
HLG	4	Polygonum macrophyllum	1.80805	0.709782	Unspecialized	999.467	1	10	18	19	7.93103
HLG	4	Potentilla sp2	1.24245	0.539949	Unspecialized	200.726	1.06452	10	33	19	7.93103
HLG	4	Primula poissonii	0.636514	0.336995	Specialized	467.358	3.71074	12	449	19	7.93103
HLG	4	Prunella hispida	0.24493	0.344463	Specialized	39.6008	4.11966	12	482	19	7.93103
HLG	4	Ranunculus longicaulis var. nephelogenes	0	0.604499	Unspecialized	236.03	1	12	7	19	7.93103
HLG	4	Sanguisorba filiformis	1.52296	0.727765	Unspecialized	148.019	1.01468	18	553	19	7.93103
HLG	4	Trollius yunnanensis	1.83437	0.541578	Unspecialized	772.008	1	6	0	19	7.93103
HLG	5	Leontopodium dedekensii	1.03972	0.813993	Unspecialized	110.573	1	12	0	26	8.08824
HLG	5	Ligularia lidjiangensis	1.79176	0.81414	Unspecialized	644.256	13.75	8	55	26	8.08824
HLG	5	Lotus corniculatus	0.693147	0.201598	Specialized	113.028	2.01333	18	302	26	8.08824
HLG	5	Pedicularis cephalantha	0.636514	0.669223	Specialized	184.521	3.91667	14	47	26	8.08824
HLG	5	Phlomis atropurpurea	0.562335	0.473552	Specialized	94.8171	2.625	10	21	26	8.08824
HLG	5	Polygonum macrophyllum	2.15132	0.479479	Unspecialized	999.467	1	10	8	26	8.08824
HLG	5	Potentilla griffithii	0.693147	0.427172	Unspecialized	245.238	1.45	6	0	26	8.08824
HLG	5	Potentilla sp2	1.01021	0.432897	Unspecialized	200.726	1.40625	10	45	26	8.08824
HLG	5	Primula poissonii	0.500402	1	Specialized	467.358	2.96667	12	89	26	8.08824
HLG	5	Prunella hispida	0	0.345687	Specialized	39.6008	3.43243	12	381	26	8.08824
HLG	5	Ranunculus longicaulis var. nephelogenes	0	0.255753	Unspecialized	236.03	1	12	2	26	8.08824
HLG	5	Trollius yunnanensis	2.17621	0.287605	Unspecialized	772.008	1	6	0	26	8.08824
HLG	6	Anaphalis nepalensis	1.09861	0.674961	Unspecialized	1025.06	1	8	0	51	10.9928
HLG	6	Epilobium brevifolium subsp. trichoneurum	0	0.906359	Unspecialized	51.2921	1.38462	8	18	51	10.9928
HLG	6	Leontopodium dedekensii	1.90258	0.623744	Unspecialized	110.573	1	12	16	51	10.9928
HLG	6	Ligularia lidjiangensis	3.06573	0.727659	Unspecialized	644.256	14.4118	8	245	51	10.9928
HLG	6	Lotus corniculatus	0	0	Specialized	113.028	1.88732	18	134	51	10.9928
HLG	6	Pedicularis cephalantha	0.286836	0.426967	Specialized	184.521	3.35088	14	191	51	10.9928
HLG	6	Phlomis atropurpurea	0	0.704128	Specialized	94.8171	6.45902	10	394	51	10.9928
HLG	6	Pimpinella sp2	1.32966	0.814157	Unspecialized	110.631	1	4	0	51	10.9928
HLG	6	Polygonum macrophyllum	0.562335	0.925692	Unspecialized	999.467	1	10	4	51	10.9928
HLG	6	Potentilla griffithii	1.67623	0.721636	Unspecialized	245.238	1.75	6	0	51	10.9928
HLG	6	Potentilla sp2	1.69574	0.501731	Unspecialized	200.726	1.1	10	11	51	10.9928
HLG	6	Prunella hispida	0.693147	0.43454	Specialized	39.6008	2.85714	12	120	51	10.9928
HLG	6	Sanguisorba filiformis	0.562335	0.94032	Unspecialized	148.019	1	18	75	51	10.9928
HLG	6	Trollius yunnanensis	1.09861	0.511767	Unspecialized	772.008	1	6	0	51	10.9928
HLG	7	Anaphalis nepalensis	0.693147	0.525285	Unspecialized	1025.06	1	8	0	35	11.7949
HLG	7	Cerastium furcatum	0	0.574508	Unspecialized	60.2849	1.43	12	0	35	11.7949
HLG	7	Epilobium brevifolium subsp. trichoneurum	0	1	Unspecialized	51.2921	1.77778	8	16	35	11.7949
HLG	7	Halenia elliptica	0.683739	0.678835	Specialized	202.848	3.53846	10	46	35	11.7949
HLG	7	Leontopodium dedekensii	1.97701	0.575324	Unspecialized	110.573	1	12	12	35	11.7949
HLG	7	Ligularia lidjiangensis	2.10218	0.625494	Unspecialized	644.256	14.6579	8	557	35	11.7949
HLG	7	Pedicularis cephalantha	0.693147	0.328049	Specialized	184.521	3.61458	14	347	35	11.7949
HLG	7	Phlomis atropurpurea	0	0.727544	Specialized	94.8171	8.21053	10	780	35	11.7949
HLG	7	Pimpinella sp2	1.47508	0.78667	Unspecialized	110.631	1	4	2	35	11.7949
HLG	7	Pimpinella sp3	2.20479	0.747124	Unspecialized	584.257	1.08333	8	13	35	11.7949
HLG	7	Potentilla griffithii	1.03972	0.45148	Unspecialized	245.238	1.39	6	0	35	11.7949
HLG	7	Spiranthes sinensis	0	0	Specialized	959.988	1	8	14	35	11.7949
HLG	8	Halenia elliptica	0.529706	0.586688	Specialized	202.848	3.36364	10	148	43	19.1667
HLG	8	Leontopodium dedekensii	1.94591	0.398709	Unspecialized	110.573	1	12	11	43	19.1667
HLG	8	Ligularia lidjiangensis	2.45223	0.567158	Unspecialized	644.256	12.8889	8	116	43	19.1667
HLG	8	Lotus corniculatus	0	0	Specialized	113.028	1.92593	18	52	43	19.1667
HLG	8	Pedicularis cephalantha	0.752975	0.477307	Specialized	184.521	3.43363	14	388	43	19.1667
HLG	8	Phlomis atropurpurea	0.257319	0.521544	Specialized	94.8171	4.58974	10	179	43	19.1667
HLG	8	Pimpinella sp3	2.83144	0.621627	Unspecialized	584.257	1.04545	8	92	43	19.1667
HLG	8	Prunella hispida	0	0	Specialized	39.6008	2.32145	12	10	43	19.1667
HLG	8	Saxifraga diversifolia	1.95508	0.78589	Unspecialized	227.435	1	6	2	43	19.1667
HLG	8	Swertia macrosperma	0.693147	0.740294	Unspecialized	88.5913	1	6	1	43	19.1667
HLG	9	Epilobium brevifolium subsp. trichoneurum	0	0.705074	Unspecialized	51.2921	1.33333	8	4	22	8.8664
HLG	9	Halenia elliptica	0	1	Specialized	202.848	4.10526	10	78	22	8.8664
HLG	9	Leontopodium dedekensii	1.33218	0.281624	Unspecialized	110.573	1	12	6	22	8.8664
HLG	9	Ligularia lidjiangensis	0.450561	1	Unspecialized	644.256	14.31	8	0	22	8.8664
HLG	9	Pedicularis cephalantha	0	0.705074	Specialized	184.521	1.95833	14	47	22	8.8664
HLG	9	Pimpinella sp3	2.16485	0.683672	Unspecialized	584.257	1.10714	8	93	22	8.8664
HLG	9	Saxifraga diversifolia	1.5526	0.662252	Unspecialized	227.435	1	6	7	22	8.8664
HLG	9	Swertia macrosperma	1.49418	0.495971	Unspecialized	88.5913	1.25	6	5	22	8.8664
YK	1	Anemone trullifolia var. linearis	1.66746	0.623598	Unspecialized	168.694	1.10795	8	195	16	2.56264
YK	1	Euphorbia stracheyi	1.41417	0.846878	Unspecialized	99.781	5.73016	8	361	16	2.56264
YK	1	Gentiana alsinoides	1.03972	0.920829	Specialized	6.226	1.09091	10	12	16	2.56264
YK	1	Thermopsis smithiana	0.561865	1	Specialized	235.788	2.66667	4	16	16	2.56264
YK	2	Aletris pauciflora	1.51109	0.685104	Specialized	833.247	1	8	1	28	4.50761
YK	2	Anemone begoniifolia	0.636514	0.557867	Unspecialized	272.455	1.07489	10	244	28	4.50761
YK	2	Anemone demissa var. yunnanensis	1.59876	0.465968	Unspecialized	502.047	1.05	8	21	28	4.50761
YK	2	Neillia gracilis	0	0.854102	Unspecialized	82.313	3.2	6	16	28	4.50761
YK	2	Potentilla peduncularis	2.40969	0.644311	Unspecialized	224.761	1.18182	10	13	28	4.50761
YK	2	Primula beesiana	1.06086	0.794614	Specialized	449.526	14.28	6	0	28	4.50761
YK	2	Roscoea tibetica	0	0.0852586	Specialized	104.872	1	4	0	28	4.50761
YK	2	Stellera chamaejasme	1.36559	0.671008	Specialized	1304.18	1	12	6	28	4.50761
YK	3	Aletris pauciflora	1.67699	0.309726	Specialized	833.247	1	8	5	28	8.10811
YK	3	Androsace spinulifera	1.66746	0.513173	Specialized	520.625	3.22222	4	29	28	8.10811
YK	3	Anemone begoniifolia	1.38629	0.271718	Unspecialized	272.455	1.15845	10	329	28	8.10811
YK	3	Anemone demissa var. yunnanensis	0	0.805041	Unspecialized	502.047	1.5	8	9	28	8.10811
YK	3	Nardostachys jatamansi	0	0.447375	Specialized	139.193	1.2	8	0	28	8.10811
YK	3	Neillia gracilis	0.325083	0.534662	Unspecialized	82.313	2.87097	6	89	28	8.10811
YK	3	Polygonum macrophyllum	0	1	Unspecialized	899.52	1	8	0	28	8.10811
YK	3	Potentilla peduncularis	2.23714	0.281723	Unspecialized	224.761	1.39073	10	210	28	8.10811
YK	3	Primula beesiana	1.0129	0.647619	Specialized	449.526	15.19	6	0	28	8.10811
YK	3	Roscoea tibetica	0	0	Specialized	104.872	1	4	18	28	8.10811
YK	3	Stellera chamaejasme	1.40162	0.744675	Specialized	1304.18	1.375	12	11	28	8.10811
YK	4	Aletris pauciflora	1.64173	0.492832	Specialized	833.247	1	8	20	33	18.7397
YK	4	Androsace spinulifera	0.693147	0.348524	Specialized	520.625	1	4	1	33	18.7397
YK	4	Anemone begoniifolia	0.639032	0.380413	Unspecialized	272.455	1.02273	10	45	33	18.7397
YK	4	Anemone demissa var. yunnanensis	1.79176	0.626756	Unspecialized	502.047	1	8	1	33	18.7397
YK	4	Arenaria barbata	0.562335	0.322604	Unspecialized	36.043	2.03	10	0	33	18.7397
YK	4	Fragaria sp1	0.410116	0.337691	Unspecialized	245.997	1.04762	6	44	33	18.7397
YK	4	Ligularia vellerea	1.76961	0.329056	Unspecialized	232.685	4.57554	8	91	33	18.7397
YK	4	Nardostachys jatamansi	1.50214	0.299316	Specialized	139.193	1.65	8	0	33	18.7397
YK	4	Pedicularis cephalantha	0	0.169939	Specialized	184.521	3.36	6	0	33	18.7397
YK	4	Polygonum macrophyllum	2.14584	0.634359	Unspecialized	999.467	1	8	0	33	18.7397
YK	4	Potentilla peduncularis	2.22539	0.258595	Unspecialized	224.761	1.59477	10	244	33	18.7397
YK	4	Primula beesiana	0	0.404926	Specialized	449.526	15.39	6	0	33	18.7397
YK	4	Ranunculus yunnanensis	1.3728	0.491797	Unspecialized	162.168	1.02597	10	474	33	18.7397
YK	4	Stellera chamaejasme	0.867563	0.570072	Specialized	1304.18	1	12	8	33	18.7397
YK	4	Taraxacum eriopodum	1.0114	0.299852	Unspecialized	352.644	1	8	1	33	18.7397
YK	4	Trollius yunnanensis	1.32966	0.396821	Unspecialized	772.008	1	6	0	33	18.7397
YK	5	Aletris pauciflora	1.09861	0.343277	Specialized	833.247	1	8	10	25	10.6557
YK	5	Arenaria barbata	0.898205	0.369132	Unspecialized	36.043	1.9902	10	203	25	10.6557
YK	5	Cyananthus macrocalys	0	0.1696	Specialized	112.513	1	8	4	25	10.6557
YK	5	Fragaria sp1	0.636514	0.261582	Unspecialized	245.997	1	6	4	25	10.6557
YK	5	Ligularia vellerea	1.56493	0.576465	Unspecialized	232.685	9	8	99	25	10.6557
YK	5	Nardostachys jatamansi	0.735622	0.473962	Specialized	139.193	1.27	8	0	25	10.6557
YK	5	Polygonum macrophyllum	1.24245	0.831205	Unspecialized	999.467	1	8	0	25	10.6557
YK	5	Potentilla peduncularis	2.03176	0.396643	Unspecialized	224.761	1.47368	10	56	25	10.6557
YK	5	Potentilla sp3	1.50479	0.428839	Unspecialized	425.3	1.22222	6	11	25	10.6557
YK	5	Ranunculus yunnanensis	1.51555	0.335472	Unspecialized	162.168	1.18558	10	773	25	10.6557
YK	5	Stellera chamaejasme	0	1	Specialized	1173.76	1.21429	12	17	25	10.6557
YK	5	Taraxacum eriopodum	1.74816	0.391858	Unspecialized	352.644	1	8	78	25	10.6557
YK	5	Trollius yunnanensis	1.09861	0.446536	Unspecialized	772.008	1	6	2	25	10.6557
YK	6	Anaphalis nepalensis	1.00272	0.268989	Unspecialized	545.788	1	10	0	18	22.1371
YK	6	Arenaria barbata	0	0.349343	Unspecialized	36.043	2.0625	10	99	18	22.1371
YK	6	Campanula crenulata	0.693147	0.498528	Specialized	1191.23	1.07	6	0	18	22.1371
YK	6	Geranium kariense	0.409459	0.813603	Unspecialized	304.754	1	6	4	18	22.1371
YK	6	Halenia elliptica	0	0.396688	Specialized	162.852	1.4	10	7	18	22.1371
YK	6	Ligularia vellerea	1.26363	0.259746	Unspecialized	232.685	6	8	18	18	22.1371
YK	6	Polygonum macrophyllum	0.693147	0.605356	Unspecialized	999.467	1	8	0	18	22.1371
YK	6	Potentilla sp3	1.53672	0.25733	Unspecialized	425.3	1	6	9	18	22.1371
YK	6	Ranunculus yunnanensis	1.05031	0.152083	Unspecialized	162.168	1.79861	10	518	18	22.1371
YK	6	Taraxacum eriopodum	2.02376	0.229086	Unspecialized	352.644	1	8	85	18	22.1371
YK	6	Trollius yunnanensis	0	0.691155	Unspecialized	694.807	1	6	0	18	22.1371
YK	7	Anaphalis nepalensis	0.355713	0.172592	Unspecialized	545.788	1.56	10	39	21	15.2278
YK	7	Arenaria barbata	0	0.109606	Unspecialized	36.043	2.28571	10	16	21	15.2278
YK	7	Aster diplostephioides	1.71994	0.330929	Unspecialized	878.899	1	4	5	21	15.2278
YK	7	Campanula crenulata	0.758937	0.167926	Specialized	1191.23	1.12	6	0	21	15.2278
YK	7	Geranium kariense	1.24257	0.155953	Unspecialized	304.754	1	6	7	21	15.2278
YK	7	Geranium pylzowianum	0.93477	0.332591	Unspecialized	300.909	1	4	0	21	15.2278
YK	7	Halenia elliptica	1.33546	0.268833	Specialized	162.852	3.19048	10	469	21	15.2278
YK	7	Ligularia vellerea	0.693147	0.102974	Unspecialized	232.685	3.3534	8	0	21	15.2278
YK	7	Pedicularis lutescens	0	0.306003	Specialized	138.058	6	6	6	21	15.2278
YK	7	Pimpinella sp1	1.95159	0.493206	Unspecialized	274.786	2.68	6	67	21	15.2278
YK	7	Potentilla sp3	0	0	Unspecialized	425.3	1.11	6	0	21	15.2278
YK	7	Ranunculus yunnanensis	0	0.187944	Unspecialized	162.168	1.20588	10	41	21	15.2278
YK	7	Taraxacum eriopodum	0.627705	0.151063	Unspecialized	352.644	1	8	0	21	15.2278
YK	8	Anaphalis nepalensis	2.23236	0.799279	Unspecialized	545.788	3.66667	10	44	20	11.6608
YK	8	Arenaria barbata	0	0.221128	Unspecialized	36.043	2.55	10	0	20	11.6608
YK	8	Aster diplostephioides	0	0	Unspecialized	791.009	1	4	2	20	11.6608
YK	8	Gentiana yunnanensis	0	0.269838	Specialized	69.046	13.2323	6	0	20	11.6608
YK	8	Geranium kariense	0.735622	0.314553	Unspecialized	304.754	1.5	6	3	20	11.6608
YK	8	Geranium pylzowianum	0.9557	0.418941	Unspecialized	300.909	1	4	2	20	11.6608
YK	8	Halenia elliptica	0.673915	0.665808	Specialized	162.852	1.97391	10	227	20	11.6608
YK	8	Pedicularis lutescens	0	0	Specialized	138.058	1.85454	6	3	20	11.6608
YK	8	Ranunculus yunnanensis	0	0.338547	Unspecialized	162.168	1.33333	10	4	20	11.6608
YK	9	Anaphalis nepalensis	1.09351	1	Unspecialized	545.788	2.66667	10	24	8	8.09816
YK	9	Gentiana yunnanensis	0.257319	0.654352	Specialized	69.046	20.12	6	0	8	8.09816
YK	9	Halenia elliptica	0.410116	0.419894	Specialized	162.852	2.21	10	0	8	8.09816
YSZ	1	Aletris pauciflora var. khasiana	0	0.170837	Specialized	649.688	1	8	0	35	3.6962
YSZ	1	Anemone rivularis	2.36043	0.60644	Unspecialized	875.295	1	8	22	35	3.6962
YSZ	1	Caltha palustris	0	1	Unspecialized	355.083	1.29	6	0	35	3.6962
YSZ	1	Erigeron breviscapus	1.74855	0.544911	Unspecialized	459.12	1.16667	16	14	35	3.6962
YSZ	1	Fragaria moupinensis	0.636514	0.684354	Unspecialized	142.241	1	10	8	35	3.6962
YSZ	1	Gentiana crassula	2.06851	0.339206	Specialized	6.68585	1.10571	14	387	35	3.6962
YSZ	1	Gentiana delavayi	1.60944	0.313875	Specialized	6.38899	1	10	20	35	3.6962
YSZ	1	Lotus corniculatus	0.859967	0.680365	Specialized	113.028	2.11111	24	19	35	3.6962
YSZ	1	Polygala sibirica	0	0.5888	Specialized	49.6904	2.91667	4	35	35	3.6962
YSZ	1	Ranunculus longicaulis var. nephelogenes	1.60944	0.471357	Unspecialized	257.003	1	8	3	35	3.6962
YSZ	1	Trifolium repens	1.41807	0.753945	Specialized	939.499	1	22	4	35	3.6962
YSZ	2	Aletris pauciflora var. khasiana	3.02372	0.384524	Specialized	721.875	1	8	25	55	9.8786
YSZ	2	Anemone rivularis	1.63441	0.553632	Unspecialized	875.295	1.5	8	12	55	9.8786
YSZ	2	Anemone rupestris	1.98233	0.40924	Unspecialized	330.103	1.05882	10	18	55	9.8786
YSZ	2	Caltha palustris	1.23427	0.454567	Unspecialized	355.083	1.39	6	0	55	9.8786
YSZ	2	Erigeron breviscapus	1.95185	0.447609	Unspecialized	459.12	1	16	6	55	9.8786
YSZ	2	Gentiana crassula	1.25548	0.563187	Specialized	6.68585	1.23529	14	21	55	9.8786
YSZ	2	Gentiana delavayi	2.13519	0.466985	Specialized	6.38899	1.57407	10	85	55	9.8786
YSZ	2	Lotus corniculatus	1.03972	0.501676	Specialized	113.028	1.4	24	14	55	9.8786
YSZ	2	Ophiopogon japonicus	0.562335	0.545377	Unspecialized	87.5532	2.28571	8	16	55	9.8786
YSZ	2	Primula poissonii	0	0.320725	Specialized	467.358	3.19	10	0	55	9.8786
YSZ	2	Prunella hispida	1.84917	0.65554	Specialized	39.6008	1.7	16	17	55	9.8786
YSZ	2	Ranunculus longicaulis var. nephelogenes	0.693147	0.551219	Unspecialized	257.003	1	8	1	55	9.8786
YSZ	2	Sanguisorba filiformis	0	0.413518	Unspecialized	148.019	1	16	6	55	9.8786
YSZ	2	Trifolium repens	1.10885	0.871726	Specialized	939.499	1	22	5	55	9.8786
YSZ	3	Aletris pauciflora var. khasiana	2.53737	0.747605	Specialized	721.875	1	8	30	51	8.77163
YSZ	3	Anemone rivularis	1.03972	0.560542	Unspecialized	875.295	1.16667	8	7	51	8.77163
YSZ	3	Anemone rupestris	2.13909	0.5939	Unspecialized	330.103	1	10	37	51	8.77163
YSZ	3	Caltha palustris	0	1	Unspecialized	355.083	1.46	6	0	51	8.77163
YSZ	3	Crepis rigescens	2.01981	0.659435	Unspecialized	38.575	1.41176	10	24	51	8.77163
YSZ	3	Erigeron breviscapus	1.87116	0.641932	Unspecialized	459.12	1	16	7	51	8.77163
YSZ	3	Gentiana delavayi	1.56071	0.471749	Specialized	6.38899	1.17241	10	34	51	8.77163
YSZ	3	Lotus corniculatus	0	0.47084	Specialized	113.028	1.72973	24	64	51	8.77163
YSZ	3	Primula poissonii	1.52688	0.832543	Specialized	467.358	2.30435	10	53	51	8.77163
YSZ	3	Prunella hispida	1.57468	0.711002	Specialized	39.6008	2.32143	16	65	51	8.77163
YSZ	3	Ranunculus japonicus	1.33218	0.539455	Unspecialized	265.51	1	14	4	51	8.77163
YSZ	3	Sanguisorba filiformis	0	1	Unspecialized	148.019	1.11111	16	20	51	8.77163
YSZ	3	Senecio spathiphyllus	0.636514	0.469024	Unspecialized	103.161	5	14	5	51	8.77163
YSZ	3	Trifolium repens	0.655482	0.720743	Specialized	939.499	1	22	2	51	8.77163
YSZ	4	Aletris pauciflora var. khasiana	2.01096	0.592558	Specialized	721.875	1	8	13	52	14.2829
YSZ	4	Anemone rupestris	2.18703	0.403517	Unspecialized	330.103	1	10	33	52	14.2829
YSZ	4	Crepis rigescens	2.04309	0.531359	Unspecialized	38.575	1.375	10	11	52	14.2829
YSZ	4	Erigeron breviscapus	1.46814	0.449261	Unspecialized	459.12	1	16	9	52	14.2829
YSZ	4	Eriocaulon henryanum	2.09827	0.629929	Unspecialized	220.178	1	12	77	52	14.2829
YSZ	4	Fragaria moupinensis	1.74787	0.391581	Unspecialized	142.241	1	10	0	52	14.2829
YSZ	4	Gentiana crassula	0	0.674359	Specialized	6.68585	1	14	1	52	14.2829
YSZ	4	Gentiana delavayi	0	0.360849	Specialized	6.38899	1	10	7	52	14.2829
YSZ	4	Inula helianthus-aquatica	2.18732	0.493705	Unspecialized	491.43	1	12	2	52	14.2829
YSZ	4	Lotus corniculatus	0	0.640064	Specialized	113.028	1.92105	24	73	52	14.2829
YSZ	4	Potentilla griffithii	1.93767	0.553647	Unspecialized	245.238	1	14	4	52	14.2829
YSZ	4	Primula poissonii	1.373	0.696781	Specialized	467.358	3.27907	10	282	52	14.2829
YSZ	4	Prunella hispida	1.62167	0.729702	Specialized	39.6008	2.60417	16	125	52	14.2829
YSZ	4	Ranunculus japonicus	2.17619	0.505415	Unspecialized	265.51	1	14	6	52	14.2829
YSZ	4	Sanguisorba filiformis	1.09861	0.784649	Unspecialized	148.019	1	16	35	52	14.2829
YSZ	4	Senecio spathiphyllus	2.16842	0.4209	Unspecialized	103.161	4	14	4	52	14.2829
YSZ	4	Trifolium repens	0.661563	0.568539	Specialized	939.499	1	22	10	52	14.2829
YSZ	5	Aletris pauciflora var. khasiana	0.867563	0.817699	Specialized	721.875	1	8	5	49	20.101
YSZ	5	Anemone rupestris	1.74787	0.34938	Unspecialized	330.103	1	10	4	49	20.101
YSZ	5	Crepis rigescens	1.38629	0.307129	Unspecialized	38.575	1	10	3	49	20.101
YSZ	5	Erigeron breviscapus	1.25548	0.483665	Unspecialized	459.12	1	16	4	49	20.101
YSZ	5	Eriocaulon henryanum	2.40509	0.605618	Unspecialized	220.178	1	12	302	49	20.101
YSZ	5	Gentiana crassula	0	0.764591	Specialized	6.68585	1.22	14	0	49	20.101
YSZ	5	Inula helianthus-aquatica	2.35126	0.591745	Unspecialized	491.43	1.33333	12	4	49	20.101
YSZ	5	Lotus corniculatus	0.682908	0.565251	Specialized	113.028	2.02586	24	235	49	20.101
YSZ	5	Parnassia wightiana	0.562335	0.536719	Unspecialized	745.327	1	12	0	49	20.101
YSZ	5	Potentilla griffithii	2.22045	0.572564	Unspecialized	245.238	1.05	14	21	49	20.101
YSZ	5	Primula poissonii	0.693147	0.490374	Specialized	467.358	3	10	138	49	20.101
YSZ	5	Prunella hispida	0.535961	0.736019	Specialized	39.6008	3.1087	16	143	49	20.101
YSZ	5	Ranunculus japonicus	1.56915	0.5788	Unspecialized	265.51	1	14	14	49	20.101
YSZ	5	Senecio laetus	2.30349	0.651957	Unspecialized	113.967	9.45	12	0	49	20.101
YSZ	5	Senecio spathiphyllus	2.12206	0.536293	Unspecialized	103.161	2.5	14	5	49	20.101
YSZ	5	Trifolium repens	0.950271	0.349771	Specialized	939.499	1.11111	22	10	49	20.101
YSZ	6	Clinopodium megalanthum	1.32966	0.3976	Specialized	33.2549	3	10	21	51	18.6598
YSZ	6	Crepis rigescens	1.32966	0.691463	Unspecialized	38.575	1	10	1	51	18.6598
YSZ	6	Cyanotis cristata	1.09861	0.349996	Unspecialized	16.8571	1.4	8	14	51	18.6598
YSZ	6	Erigeron breviscapus	0	1	Unspecialized	459.12	1	16	6	51	18.6598
YSZ	6	Eriocaulon henryanum	1.83379	0.603084	Unspecialized	220.178	1	12	361	51	18.6598
YSZ	6	Inula helianthus-aquatica	2.14584	0.367238	Unspecialized	491.43	1	12	1	51	18.6598
YSZ	6	Leontopodium dedekensii	1.60944	0.253893	Unspecialized	110.573	1	12	2	51	18.6598
YSZ	6	Lotus corniculatus	0	0.700284	Specialized	113.028	2.0596	24	311	51	18.6598
YSZ	6	Origanum vulgare	1.8946	0.582935	Specialized	12.296	1	6	0	51	18.6598
YSZ	6	Parnassia wightiana	2.8691	0.708507	Unspecialized	745.327	1	12	6	51	18.6598
YSZ	6	Potentilla griffithii	2.17789	0.468088	Unspecialized	245.238	1.28205	14	50	51	18.6598
YSZ	6	Prunella hispida	1.47081	0.770895	Specialized	39.6008	3.4	16	51	51	18.6598
YSZ	6	Ranunculus japonicus	1.33218	0.73872	Unspecialized	265.51	1	14	11	51	18.6598
YSZ	6	Senecio laetus	1.56071	0.466882	Unspecialized	113.967	10.37	12	0	51	18.6598
YSZ	6	Senecio spathiphyllus	1.90854	0.522055	Unspecialized	103.161	1.66667	14	5	51	18.6598
YSZ	6	Trifolium repens	0	0	Specialized	845.549	1	22	1	51	18.6598
YSZ	7	Cirsium handelii	1.52925	0.481527	Unspecialized	294.773	3	8	0	54	7.80069
YSZ	7	Clinopodium megalanthum	1.44519	0.581575	Specialized	33.2549	4.78788	10	158	54	7.80069
YSZ	7	Cyanotis cristata	0.348832	0.694174	Unspecialized	16.8571	1.19444	8	43	54	7.80069
YSZ	7	Erigeron breviscapus	1.03972	0.336716	Unspecialized	459.12	1	16	4	54	7.80069
YSZ	7	Eriocaulon henryanum	1.79176	0.516864	Unspecialized	220.178	1	12	356	54	7.80069
YSZ	7	Eupatorium lindleyanum	1.32966	0.61472	Unspecialized	343.224	1	6	1	54	7.80069
YSZ	7	Halenia elliptica	0	0	Specialized	162.852	1	10	1	54	7.80069
YSZ	7	Inula helianthus-aquatica	1.79111	0.603734	Unspecialized	491.43	1.17	12	0	54	7.80069
YSZ	7	Leontopodium dedekensii	2.00756	0.548655	Unspecialized	110.573	1	12	12	54	7.80069
YSZ	7	Ligularia caloxantha	1.79176	0.562133	Unspecialized	599.369	5.25	6	0	54	7.80069
YSZ	7	Lobelia sessilifolia	0.859967	0.507766	Specialized	191.69	1.66667	8	5	54	7.80069
YSZ	7	Lotus corniculatus	0	0.529745	Specialized	113.028	2.07317	24	340	54	7.80069
YSZ	7	Origanum vulgare	1.73513	0.480154	Specialized	12.296	1	6	0	54	7.80069
YSZ	7	Parnassia wightiana	2.50051	0.560078	Unspecialized	745.327	1	12	85	54	7.80069
YSZ	7	Pedicularis gruina subsp. polyphylla	0	0	Specialized	182.222	2.05	10	4	54	7.80069
YSZ	7	Pimpinella candolleana	1.84299	0.607353	Unspecialized	364.133	1.2	10	6	54	7.80069
YSZ	7	Polygonum nepalense	1.53965	0.748369	Unspecialized	53.5679	1	6	10	54	7.80069
YSZ	7	Potentilla griffithii	1.71526	0.435456	Unspecialized	245.238	1.63889	14	59	54	7.80069
YSZ	7	Primula poissonii	0	0.784662	Specialized	467.358	1	10	1	54	7.80069
YSZ	7	Prunella hispida	0.950271	0.403643	Specialized	39.6008	3.25	16	26	54	7.80069
YSZ	7	Ranunculus japonicus	1.56071	0.525511	Unspecialized	265.51	1	14	4	54	7.80069
YSZ	7	Sanguisorba filiformis	1.03972	0.723968	Unspecialized	148.019	1.11	16	0	54	7.80069
YSZ	7	Senecio laetus	1.54983	0.553199	Unspecialized	113.967	11.57	12	0	54	7.80069
YSZ	7	Senecio spathiphyllus	1.38629	0.364197	Unspecialized	103.161	1.33333	14	4	54	7.80069
YSZ	7	Spiranthes sinensis	0	0.203154	Specialized	959.988	1	8	12	54	7.80069
YSZ	8	Aster vestitus	1.58678	0.503428	Unspecialized	323.027	1.8	8	9	54	15.8526
YSZ	8	Cirsium handelii	0.848686	0.452914	Unspecialized	294.773	3.23	8	0	54	15.8526
YSZ	8	Clinopodium megalanthum	1.88916	0.470649	Specialized	33.2549	3.09091	10	102	54	15.8526
YSZ	8	Cyanotis cristata	0	0	Unspecialized	16.8571	1.34783	8	31	54	15.8526
YSZ	8	Eriocaulon henryanum	1.09861	0.65823	Unspecialized	220.178	1	12	339	54	15.8526
YSZ	8	Eupatorium lindleyanum	1.9721	0.449563	Unspecialized	343.224	1	6	1	54	15.8526
YSZ	8	Halenia elliptica	1.25548	0.473141	Specialized	162.852	1.5	10	9	54	15.8526
YSZ	8	Inula helianthus-aquatica	1.86622	0.477147	Unspecialized	491.43	1.54	12	0	54	15.8526
YSZ	8	Leontopodium dedekensii	2.61416	0.439317	Unspecialized	110.573	1	12	153	54	15.8526
YSZ	8	Ligularia caloxantha	1.60944	0.329333	Unspecialized	599.369	4	6	4	54	15.8526
YSZ	8	Lobelia sessilifolia	0.392674	0.652135	Specialized	191.69	2	8	26	54	15.8526
YSZ	8	Lotus corniculatus	0	0.315956	Specialized	113.028	2.03636	24	112	54	15.8526
YSZ	8	Origanum vulgare	1.54983	0.457151	Specialized	12.296	1	6	0	54	15.8526
YSZ	8	Parnassia wightiana	2.22064	0.616071	Unspecialized	745.327	1	12	138	54	15.8526
YSZ	8	Pedicularis crenata	0.693147	0.275275	Specialized	179.487	3	4	3	54	15.8526
YSZ	8	Pedicularis gruina subsp. polyphylla	0	0.442279	Specialized	182.222	2.875	10	23	54	15.8526
YSZ	8	Pimpinella candolleana	2.39468	0.668695	Unspecialized	364.133	1.12871	10	114	54	15.8526
YSZ	8	Polygonum nepalense	1.69574	0.558413	Unspecialized	53.5679	2.16667	6	65	54	15.8526
YSZ	8	Potentilla griffithii	1.89379	0.431719	Unspecialized	245.238	1.80952	14	38	54	15.8526
YSZ	8	Prunella hispida	0	0	Specialized	39.6008	2	16	6	54	15.8526
YSZ	8	Ranunculus japonicus	0.693147	0.528556	Unspecialized	265.51	1	14	2	54	15.8526
YSZ	8	Sanguisorba officinalis	0	0.907187	Unspecialized	511.215	11.12	4	0	54	15.8526
YSZ	8	Senecio laetus	1.98697	0.630429	Unspecialized	113.967	10.88	12	0	54	15.8526
YSZ	8	Senecio spathiphyllus	0	0.22802	Unspecialized	103.161	2.3	14	0	54	15.8526
YSZ	8	Spiranthes sinensis	0	0.0259039	Specialized	959.988	1	8	7	54	15.8526
YSZ	9	Aster vestitus	1.97018	0.580476	Unspecialized	323.027	2.2	8	11	53	23.5252
YSZ	9	Cirsium handelii	1.05492	0.301625	Unspecialized	294.773	3.16	8	0	53	23.5252
YSZ	9	Clinopodium megalanthum	1.09861	0.733647	Specialized	33.2549	2.11111	10	38	53	23.5252
YSZ	9	Eriocaulon henryanum	0	1	Unspecialized	220.178	1	12	77	53	23.5252
YSZ	9	Eupatorium lindleyanum	1.60944	0.639829	Unspecialized	343.224	1	6	0	53	23.5252
YSZ	9	Halenia elliptica	1.40233	0.661385	Specialized	162.852	1.92562	10	233	53	23.5252
YSZ	9	Inula helianthus-aquatica	0.636514	0.565461	Unspecialized	491.43	1.66	12	0	53	23.5252
YSZ	9	Leontopodium dedekensii	3.03137	0.531861	Unspecialized	110.573	1.00926	12	327	53	23.5252
YSZ	9	Ligularia caloxantha	1.58109	0.637804	Unspecialized	599.369	5.25	6	0	53	23.5252
YSZ	9	Lobelia sessilifolia	0	0.215338	Specialized	191.69	1.57143	8	33	53	23.5252
YSZ	9	Parnassia wightiana	1.60944	0.754287	Unspecialized	745.327	1	12	43	53	23.5252
YSZ	9	Pedicularis crenata	0	0	Specialized	179.487	1.99847	4	3	53	23.5252
YSZ	9	Pedicularis gruina subsp. polyphylla	0.271189	0.628221	Specialized	182.222	2.66667	10	80	53	23.5252
YSZ	9	Pimpinella candolleana	2.17826	0.664344	Unspecialized	364.133	1.30519	10	201	53	23.5252
YSZ	9	Polygonum nepalense	0.636514	0.665861	Unspecialized	53.5679	2.78125	6	89	53	23.5252
YSZ	9	Potentilla griffithii	1.09861	0.800975	Unspecialized	245.238	1.71429	14	24	53	23.5252
YSZ	9	Senecio laetus	2.01981	0.517918	Unspecialized	113.967	8.99	12	0	53	23.5252
YSZ	9	Trifolium repens	0	0	Specialized	845.549	1	22	1	53	23.5252
